# Supplementary material for: The efficacy of preoperative evolocumab-rosuvastatin combination therapy in patients with ST-elevation myocardial infarction
Source: PLoS One. 2026 Jan 2;21(1):e0339501. doi: 10.1371/journal.pone.0339501 (PMC12758709; doi:10.1371/journal.pone.0339501)
Supplement: S2 File — (XLSX) [file pone.0339501.s002.xlsx]

## Sheet: Sheet1
group	gender	age( years)	Past history	Preoperatively			Postoperative day 1	Postoperative day 7	Postoperative month 1	Postoperative month 3	Postoperative month 6	Postoperative day 1				Angina within 6 months postoperatively	Primary endpoint within 6 months postoperatively
				HB(g/L)	Cr(μmol/L)	ALT(U/L)	LDL (mmol/(L)	LDL (mmol/(L)	LDL (mmol/(L)	LDL (mmol/(L)	LDL (mmol/(L)	IL-6（pg/mL）	IL-17（pg/mL）	STR				ALT(U/L) at 6 months postoperatively
control	female	74	Hypertension	145	64.2	45	3.53	2.31	3.25	1.51	0.69	7.82	10.85	0.25		no	no	28		No myopathy was found in both groups
control	male	36	none	138	77.8	28	3.51	2.01	2.47	1.42	0.83	19.61	1.38	0.5		yes	no	33
control	male	40	none	149	62.1	51	3.1	2.22	0.83	2.23	1.42	8.08	1.98	0.8		no	no	25
control	male	54	none	142	58.3	37	3.95	2.62	2.24	0.58	2.11	3.62	6.35	0.6		yes	Re-hospitalized for angina	38
control	male	50	Hypertension	152	71.5	58	5.4	2.55	1.88	2.07	1.99	18.97	3.75	0.67		no	no	21
control	male	68	none	140	55.9	31	2.49	1.5	1.81	1.79	1.27	161.6	1	1		yes	no	35
control	male	63	Hypertension	147	68.4	49	2.41	3.51	2.22	/	/	68.01	3.32	0.67		yes	Cardiac death	/
control	male	48	Hypertension	143	61.2	38	4.8	2.3	0.79	1.27	1.55	3.11	2.55	0.5		no	no	32
control	male	45	none	154	75.6	61	3.17	2.56	2.13	1.8	1.73	2.83	10.95	0.4		no	no	19
control	male	78	none	141	59.8	36	4.2	0.79	1.44	1.75	1.74	6.11	7.93	0.75		no	no	26
control	male	53	diabetes	144	52.4	40	2.85	2.04	2.22	1.75	0.88	1.03	2.57	1		no	Re-hospitalized for angina	24
control	male	54	diabetes	148	67.3	52	3.89	1.65	1.83	1.99	1.62	19.78	0.74	0.7		no	no	30
control	male	52	Hypertension、diabetes	139	70.1	32	1.68	2.55	1.57	2.12	1.4	53.85	3.77	0.33		no	no	36
control	male	54	Hypertension	146	63.9	48	2.98	1.5	0.84	1.91	2.12	7.41	2.09	0.88		no	no	22
control	male	51	none	151	58.7	57	3.03	3.25	3.28	2.76	1.92	2.63	2.77	0.25		yes	no	128
control	male	60	Hypertension	137	66.5	30	3.01	2.55	1.58	1.87	2.24	29.51	2.55	0.5		yes	no	17
control	male	66	Hypertension	150	62.8	56	1.64	1.55	1.92	1.77	2.16	9.58	11.88	0.5		no	no	15
control	male	78	none	145	71.9	41	3.42	2.99	1.55	2.06	1.92	84.82	0.25	0.5		yes	no	142
control	male	74	diabetes、Hypertension、Cerebral infarction	143	57.4	38	3.65	2.56	2.16	1.68	1.23	4.19	1.39	0.6		no	no	27
control	male	65	diabetes	148	65.3	52	3.67	2.39	1.88	0.45	1.68	3.91	3.03	1		no	no	31
control	male	51	none	142	60.7	37	4.15	2.25	1.75	1.89	0.45	15.32	2.48	0.38		no	no	23
control	female	64	Hypertension	147	69.2	49	2.98	0.7	1.8	1.71	1.39	8.31	1.06	0.63		no	no	29
control	male	59	Hypertension	144	64.8	40	2.84	1.28	2.07	1.78	1.71	1.92	1.2	0.5		yes	Re-hospitalization for ischemic cardiomyopathy	34
control	male	65	Cerebral infarction	141	56.1	36	2.98	1.33	1.89	2.01	2.47	10.33	2.54	1		no	no	20
control	male	63	Cerebral infarction	153	72.4	59	2.43	2.76	1.53	1.58	1.58	16.97	2.57	0.8		yes	no	37
control	female	59	Hypertension	138	61.5	29	3.02	1.16	0.64	1.7	1.83	10.06	4.71	0.67		yes	no	18
control	male	50	diabetes	149	67.8	53	3.67	0.62	1.83	1.82	1.7	2.41	1.06	0.29		no	no	135
control	female	73	none	145	59.3	41	3.39	0.94	2.03	0.79	1.4	14.79	2.93	0.75		no	no	39
control	male	74	Hypertension	146	63.1	48	3.87	1.57	0.59	1.7	0.79	27.76	1.87	0.67		no	no	40
control	male	65	Hypertension	140	68.9	31	3.18	0.63	1.77	2.38	1.89	5.03	1.42	0.67		no	no	16
control	male	79	Hypertension	152	62.5	58	3.3	/	/	/	/	14.54	3.67	0.72			Cardiac death	/
control	male	37	none	139	70.8	32	2.23	2.11	1.53	2.22	2.38	12.38	1.11	0.5		no	no	14
control	female	54	diabetes、Hypertension	148	65.7	52	4.34	1	1.98	1.07	2.22	1.47	8.67	1		yes	no	13
control	male	73	Hypertension	143	58.9	38	4.09	2.04	2.24	0.94	1.36	17.06	11.04	0.75		no	no	12
control	male	50	Hypertension	150	66.2	56	2.81	1.08	1.83	1.36	1.89	1.54	1.4	1		no	no	11
control	male	74	none	136	64.1	27	4.38	2.62	1.95	1.97	1.95	9.97	2.55	0.65		no	no	10
control	male	57	Hypertension	151	69.7	57	2.78	1.38	2.43	2.66	2.33	35.92	0.05	0.6		no	no	22
control	female	75	none	144	60.4	40	3.56	0.73	2.68	1.54	2.66	8.51	1.99	0.68		no	no	24
control	male	51	Hypertension、Cerebral infarction	147	67.1	49	2.75	0.95	0.83	1.55	2.61	13.21	3.52	0.67		no	no	26
control	male	55	none	142	63.6	37	3.98	1.62	1.33	0.56	1.66	22.45	2.29	0.62		no	no	28
treat	male	53	Hypertension	148	58.3	52	3.31	0.71	1.66	0.74	0.56	16.11	2.14	1		no	no	32
treat	male	70	coronary heart disease	151	62.7	61	4.07	1.37	0.68	2.26	1.67	1.42	0.44	0.85		no	no	28
treat	male	78	Hypertension	144	55.9	40	2.59	0.99	1.77	2.14	2.36	2.55	1.87	1		no	no	35
treat	male	71	none	146	59.8	48	2.85	2.23	2.14	2.08	3.16	2.7	4.22	0.75		no	no	22
treat	male	61	Hypertension、Cerebral haemorrhage	149	61.4	55	3.62	3.08	2.13	0.94	2.08	4.62	0.68	0.82		no	no	39
treat	male	56	Hypertension	143	57.2	38	3.28	2.23	2.58	1.8	1.8	3.61	3.32	0.81		no	no	26
treat	male	58	none	150	63.9	56	3.23	1.05	2.13	2.18	2.18	9.6	0.54	1		no	no	31
treat	male	59	Hypertension	145	56.8	41	2.62	0.99	3.08	1.05	1.05	8.16	2.89	0.75		no	no	19
treat	female	62	Hypertension	147	60.7	49	3.31	0.71	1.66	0.74	0.56	6.09	1.8	0.73		no	no	42
treat	male	66	none	142	58.1	37	4.07	1.37	0.68	2.26	1.67	3.74	0.84	0.84		no	no	25
treat	male	38	Hypertension	149	62.3	55	2.59	0.99	1.77	2.14	2.36	10.06	2.6	0.87		no	no	37
treat	male	76	none	152	59.6	64	2.85	2.23	2.14	2.08	3.16	40.04	2.14	1		no	no	29
treat	male	60	Cerebral infarction、Hypertension	145	61.8	41	3.62	3.08	2.13	0.94	2.08	2.21	1.06	0.83		no	no	34
treat	female	61	Hypertension	147	57.9	49	3.28	2.23	2.58	1.8	1.8	3.74	2.21	0.75		no	no	21
treat	male	64	Hypertension	150	64.2	56	3.23	1.05	2.13	2.18	2.18	34.69	0.66	0.86		no	no	38
treat	male	51	Hypertension、diabetes	144	56.4	39	2.62	0.99	3.08	1.05	1.05	1.46	0.74	0.83		no	no	18
treat	male	53	none	151	60.1	57	2.59	0.99	1.77	2.14	2.36	1.15	1.01	0.75		no	no	33
treat	male	73	none	146	63.2	42	2.85	2.23	2.14	2.08	3.16	12.12	2.18	1		no	no	20
treat	male	57	diabetes	148	58.7	52	3.62	3.08	2.13	0.94	2.08	18.43	10.7	1		no	no	36
treat	male	36	Hypertension	143	61.6	38	3.28	2.23	2.58	1.8	1.8	11.98	1.73	0.8		no	no	23
treat	male	59	none	150	59.1	56	3.23	1.05	2.13	2.18	2.18	4.86	1.2	0.78		yes	no	30
treat	male	59	none	153	62.9	67	2.62	0.99	3.08	1.05	1.05	68.68	6.09	0.76		no	Cardiac death	/
treat	male	51	Hypertension	146	57.5	42	3.31	0.71	1.66	0.74	0.56	9.58	4.54	0.72		yes	no	27
treat	male	60	Hypertension、diabetes	148	60.9	52	4.07	1.37	0.68	2.26	1.67	3.58	2.13	0.83		no	no	40
treat	male	74	none	151	61.3	57	2.59	0.99	1.77	2.14	2.36	9.53	3.32	0.75		no	no	24
treat	male	72	none	145	58.4	40	2.85	2.23	2.14	2.08	3.16	2.6	1.18	0.79		no	no	41
treat	male	50	Hypertension、diabetes	152	63.7	58	3.62	3.08	2.13	0.94	2.08	10.62	1.72	0.83		no	no	17
treat	male	70	Hypertension	147	56.1	43	3.28	2.23	2.58	1.8	1.8	3.34	0.66	0.86		yes	no	43
treat	male	67	Cerebral infarction	149	59.3	55	3.23	1.05	2.13	2.18	2.18	2.47	2.13	1		no	no	15
treat	male	40	Hypertension	144	62.1	39	2.62	0.99	3.08	1.05	1.05	4.38	1.98	0.8		no	no	44
treat	male	38	none	151	58.9	57	3.31	0.71	1.66	0.74	0.56	2.01	1.34	0.88		no	no	16
treat	female	68	Hypertension	154	61.7	70	4.07	1.37	0.68	2.26	1.67	3.05	0.05	1		no	no	45
treat	male	58	Cerebral infarction	147	57.8	43	2.59	0.99	1.77	2.14	2.36	8.47	1.72	0.75		no	no	14
treat	male	51	Hypertension	149	63.1	55	2.85	2.23	2.14	2.08	3.16	8.87	0.05	0.88		no	no	46
treat	male	65	Cerebral haemorrhage	152	59.7	58	3.62	3.08	2.13	0.94	2.08	7.5	2.31	0.82		no	no	13
treat	male	75	Hypertension、Cerebral infarction	146	62.4	41	3.28	2.23	2.58	1.8	1.8	3.34	0.25	1		no	no	47
treat	male	63	none	153	58.2	59	3.23	1.05	2.13	2.18	2.18	2.78	1.73	0.73		no	no	12
treat	male	42	diabetes	148	61.9	44	2.62	0.99	3.08	1.05	1.05	4.15	0.1	0.85		no	no	48
treat	male	48	none	150	57.1	56	3.31	0.71	1.66	0.74	0.56	12.7	8.39	0.75		no	no	11
treat	male	68	Cerebral infarction、Hypertension	145	60.4	40	4.07	1.37	0.68	2.26	1.67	6.61	0.38	0.8		no	Re-hospitalization for ischemic cardiomyopathy	29
